# Supplementary material for: Assessment of Fluid Responsiveness via Central Venous Ultrasound Measurement: A Network Meta-Analysis
Source: J Clin Med. 2025 Jan 14;14(2):492. doi: 10.3390/jcm14020492 (PMC11765712; doi:10.3390/jcm14020492)
Supplement: Supplementary file 1 [file jcm-14-00492-s001.zip]

Archive with 1 entries (1 files):
- jcm-3396316-supplementary.pdf
